# Supplementary material for: Beyond Resilience: A Mixed-Method, Longitudinal Analysis of Difficulties and Positive Experiences in Older Adults During the COVID-19 Pandemic
Source: Behav Sci (Basel). 2026 Jul 3;16(7):1117. doi: 10.3390/bs16071117 (PMC13405987; doi:10.3390/bs16071117)
Supplement: Supplementary file 1 [file behavsci-16-01117-s001.zip]

Archive with 1 entries (1 files):
- behavsci-4263461-supplementary.pdf
